# Supplementary material for: The Efficacy and Safety Herbal Medicine for Symptom Management After HIFU Treatment in Adenomyosis: A Systematic Review and Meta-Analysis
Source: Pharmaceuticals (Basel). 2025 Jun 4;18(6):843. doi: 10.3390/ph18060843 (PMC12195669; doi:10.3390/ph18060843)
Supplement: Supplementary file 1 [file pharmaceuticals-18-00843-s001.zip]

Archive with 7 entries (7 files):
- Supplementary File S1. PRISMA 2020 Checklist.pdf
- Supplementary File S2. Search strategy used in each database.pdf
- Supplementary File S3. Frequency of herb(250604).pdf
- Supplementary File S4. Detailed information regarding the HIFU procedures .pdf
- Supplementary File S5. Adverse events.pdf
- Supplementary File S6. Outcome measurement & Result (p -value).pdf
- Supplementary File S7. Sensitivity analysis .pdf
